# Supplementary material for: A fatal case of acute encephalopathy in a child due to coxsackievirus A2 infection: a case report
Source: BMC Infect Dis. 2021 Nov 18;21:1167. doi: 10.1186/s12879-021-06858-2 (PMC8600809; doi:10.1186/s12879-021-06858-2)
Supplement: Supplementary file 1 — Additionalfile 1: Table S1. Results of multivirus real-time PCR to simultaneously detect 167 viruses. Pan-EV and cytomegalovirus (CMV: Humanherpesvirus-5) were detected from the paraffin section. [file 12879_2021_6858_MOESM1_ESM.xlsx]

## Sheet: 1
	Table S1. Results of multivirus real-time PCR to simultaneously detect 167 viruses
		DNA or RNA virus	Virus name	Quantity* (copies)
	1	DNA	JC virus	UDL
	2	DNA	BK virus	UDL
	3	DNA	Simian virus 40	UDL
	4	DNA	human papillomavirus 6	UDL
	5	DNA	human papillomavirus 1１	UDL
	6	DNA	human papillomavirus 16	UDL
	7	DNA	human papillomavirus 18	UDL
	8	DNA	human papillomavirus 31	UDL
	9	DNA	human papillomavirus 33	UDL
	10	DNA	human papillomavirus 35	UDL
	11	DNA	human papillomavirus 39	UDL
	12	DNA	human papillomavirus 45	UDL
	13	DNA	human papillomavirus 51	UDL
	14	DNA	human papillomavirus 52	UDL
	15	DNA	human papillomavirus 56	UDL
	16	DNA	human papillomavirus 58	UDL
	17	DNA	human papillomavirus 59	UDL
	18	DNA	human papillomavirus 66	UDL
	19	DNA	human papillomavirus 68	UDL
	20	DNA	human papillomavirus 73	UDL
	21	DNA	Adeno-associated virus 1	UDL
	22	DNA	Adeno-associated virus 2	UDL
	23	DNA	Adeno-associated virus 3	UDL
	24	DNA	Adeno-associated virus 5	UDL
	25	DNA	Parvovirus B19	UDL
	26	DNA	human bocavirus	UDL
	27	DNA	adenovirus A	UDL
	28	DNA	adenovirus B	UDL
	29	DNA	adenovirus C	UDL
	30	DNA	adenovirus D	UDL
	31	DNA	adenovirus E	UDL
	32	DNA	adenovirus F	UDL
	33	DNA	Herpes simplex virus 1	UDL
	34	DNA	Herpes simplex virus 2	UDL
	35	DNA	Varicella zoster virus	UDL
	36	DNA	Epstein-Barr virus	UDL
	37	DNA	Cytomegalovirus	287
	38	DNA	Human herpesvirus 6	UDL
	39	DNA	Human herpesvirus 7	UDL
	40	DNA	Human herpesvirus 8	UDL
	41	DNA	B virus (1)	UDL
	42	DNA	Variolla (F2R)	UDL
	43	DNA	Variolla (F7R)	UDL
	44	DNA	Monkey pox virus	UDL
	45	DNA	Molluscum contagiosum virus	UDL
	46	DNA	Torque teno virus	UDL
	47	DNA	mimivirus	UDL
	48	DNA	Hepatitis B virus	UDL
	49	DNA	HIV-1 (LTR)	UDL
	50	DNA	HIV-1 (gag)	UDL
	51	DNA	HTLV-1	UDL
	52	DNA	HTLV-2	UDL
	53	RNA	Ebola virus	UDL
	54	RNA	Marburg virus	UDL
	55	RNA	Crimean‐Congo Hemorrhagic Fever	UDL
	56	RNA	HFRS Hantaan	UDL
	57	RNA	HFRS Dovrava	UDL
	58	RNA	HFRS Puumala	UDL
	59	RNA	HFRS Seoul	UDL
	60	RNA	Rift valley fever virus	UDL
	61	RNA	Sin Nombre virus	UDL
	62	RNA	Lassa virus	UDL
	63	RNA	Junin virus	UDL
	64	RNA	Guanarito virus	UDL
	65	RNA	Machupo virus	UDL
	66	RNA	Sabia virus	UDL
	67	RNA	Venezuelan equine encephalitis virus	UDL
	68	RNA	Eastern equine encephalitis virus	UDL
	69	RNA	Western equine encephalitis virus	UDL
	70	RNA	Sindbis virus	UDL
	71	RNA	Mayaro virus	UDL
	72	RNA	Getah virus	UDL
	73	RNA	Chikungunya viruｓ	UDL
	74	RNA	Rubella virus	UDL
	75	RNA	Enterovirus	23.4
	76	RNA	Enterovirus 68	UDL
	77	RNA	Enterovirus 71	UDL
	78	RNA	Polioviurs	UDL
	79	RNA	Polioviurs 2	UDL
	80	RNA	Polioviurs 3	UDL
	81	RNA	Coxsackievirus A2	UDL
	82	RNA	Coxsackievirus A3	UDL
	83	RNA	Coxsackievirus A4	UDL
	84	RNA	Coxsackievirus A5	UDL
	85	RNA	Coxsackievirus A6	UDL
	86	RNA	Coxsackievirus A8	UDL
	87	RNA	Coxsackievirus A9	UDL
	88	RNA	Coxsackievirus A10	UDL
	89	RNA	Coxsackievirus A16	UDL
	90	RNA	Coxsackievirus A21	UDL
	91	RNA	Coxsackievirus A24	UDL
	92	RNA	Coxsackievirus B1	UDL
	93	RNA	Coxsackievirus B2	UDL
	94	RNA	Coxsackievirus B3	UDL
	95	RNA	Coxsackievirus B4	UDL
	96	RNA	Coxsackievirus B5	UDL
	97	RNA	Coxsackievirus B6	UDL
	98	RNA	Echovirus 5	UDL
	99	RNA	Echovirus 6	UDL
	100	RNA	Echovirus 7	UDL
	101	RNA	Echovirus 9	UDL
	102	RNA	Echovirus 11	UDL
	103	RNA	Echovirus 13	UDL
	104	RNA	Echovirus 14	UDL
	105	RNA	Echovirus 16	UDL
	106	RNA	Echovirus 17	UDL
	107	RNA	Echovirus 18	UDL
	108	RNA	Echovirus 25	UDL
	109	RNA	Echovirus 30	UDL
	110	RNA	Parechovirus 1	UDL
	111	RNA	Parechovirus 3	UDL
	112	RNA	Rhinovirus A	UDL
	113	RNA	Rhinovirus B	UDL
	114	RNA	Rotavirus	UDL
	115	RNA	Reovirus 1	UDL
	116	RNA	Reovirus 2	UDL
	117	RNA	Reovirus 3	UDL
	118	RNA	Reovirus 4	UDL
	119	RNA	Melaka virus	UDL
	120	RNA	Colorado tick borne fever virus	UDL
	121	RNA	Dengue virus 1	UDL
	122	RNA	Dengue virus 2	UDL
	123	RNA	Japanese encephalitis virus	UDL
	124	RNA	Murray Valley encephalitis virus	UDL
	125	RNA	St. Louis encephalitis virus	UDL
	126	RNA	West Nile virus	UDL
	127	RNA	Tick-borne encephalitis virus	UDL
	128	RNA	Yellow fever virus	UDL
	129	RNA	Influenza virus A (1)	UDL
	130	RNA	Influenza virus A (2)	UDL
	131	RNA	Influenza virus B	UDL
	132	RNA	Influenza virus C	UDL
	133	RNA	Influenza virus A H5N1 (1)	UDL
	134	RNA	Influenza virus A H5N1 (2)	UDL
	135	RNA	Parainfluenza virus 1	UDL
	136	RNA	Parainfluenza virus 2	UDL
	137	RNA	Parainfluenza virus 3	UDL
	138	RNA	Hendra virus	UDL
	139	RNA	Mumps virus	UDL
	140	RNA	Measles virus	UDL
	141	RNA	Sendai virus	UDL
	142	RNA	RS virus A	UDL
	143	RNA	RS virus B	UDL
	144	RNA	metapneumovirus	UDL
	145	RNA	Nipah virus	UDL
	146	RNA	Rabies virus	UDL
	147	RNA	Lyssavirus 5	UDL
	148	RNA	Lyssavirus 6	UDL
	149	RNA	Chandipura viurs	UDL
	150	RNA	Duvenhage virus	UDL
	151	RNA	Coronavirus OC43	UDL
	152	RNA	Coronavirus 229E	UDL
	153	RNA	Coronavirus NL63	UDL
	154	RNA	SARS virus	UDL
	155	RNA	astrovirus	UDL
	156	RNA	sapovirus	UDL
	157	RNA	Norwalk like virus 1	UDL
	158	RNA	Norwalk like virus 2	UDL
	159	RNA	Hepatitis A virus	UDL
	160	RNA	Hepatitis C virus	UDL
	161	RNA	Hepatitis D virus	UDL
	162	RNA	Hepatitis E virus	UDL
	163	RNA	GB virus	UDL
	164	RNA	Borna disease virus	UDL
	165	RNA	HIV-1 (gag)	UDL
	166	RNA	HTLV-1	UDL
	167	RNA	HTLV-2	UDL
	168**	RNA	Human endogenous retrovirus K	13100
	169**	RNA	Human endogenous retrovirus H	178000
	170**	RNA	Human endogenous retrovirus W	44.5
	171**	DNA	human GAPDH-DNA	2560
	172**	DNA	beta-actin	5940
	173**	RNA	beta 2 microglobulin RNA	4640
	174**	RNA	human GAPDH RNA	1440
	*Copy numbers per approximately 100 ng of DNA or RNA are shown. UDL: under detection limit
	**human internal control genes
