# Supplementary material for: A fatal case of acute encephalopathy in a child due to coxsackievirus A2 infection: a case report
Source: BMC Infect Dis. 2021 Nov 18;21:1167. doi: 10.1186/s12879-021-06858-2 (PMC8600809; doi:10.1186/s12879-021-06858-2)
Supplement: Supplementary file 2 — Additionalfile 2: Table S2. Results of Enterovirus and Cytomegalovirus detection. Some of the brain sections were found to be EV and CMV positive, although the copy number was low. Copy numbers per approximately 100 ng of DNA or RNA are shown. The unit of β-actin was copy per approximately 100 ng of DNA or RNA. [file 12879_2021_6858_MOESM2_ESM.xlsx]

## Sheet: 2
		Table S2. Results of Enterovirus and Cytomegalovirus detection
				RNA					DNA
		sample	Organ	Concentration (ug/ml)	Enteroviru*	β-actin$*		Consentration (ug/ml)	CMV*	β-actin$*
		FFPE	Brain1	131.8	UDL	1.14.E+07		81.13	11.1	39000
		FFPE	Brain2	147.2	UDL	2.78.E+07		79.49	UDL	76100
		FFPE	Brain3	78	5.41.E+01	1.07.E+07		84.9	UDL	73900
		FFPE	Brain4	161.4	UDL	9.56.E+06		102.24	UDL	75300
		FFPE	Brain5	129.5	1.40.E+02	1.95.E+07		70.1	UDL	39500
		FFPE	Brain6	117.3	UDL	1.51.E+07		87.95	UDL	48200
		FFPE	Brain7	235.3	UDL	1.88.E+07		150.22	UDL	64800
		FFPE	Brain8	120	UDL	5.78.E+06		155.59	UDL	152000
		FFPE	Brain9	80.8	UDL	5.53.E+06		67.99	UDL	32700
		FFPE	Brain10	76.3	UDL	2.69.E+06		44.01	UDL	22200
		FFPE	Brain11	58.1	UDL	3.75.E+06		39.74	UDL	19700
		FFPE	Brain12	44.2	UDL	3.20.E+06		45.34	UDL	24500
		FFPE	Liver	175.1	UDL	1.56.E+05		61.58	UDL	15900
		FFPE	Kidney	111.6	UDL	1.22.E+05		125.45	UDL	18300
		FFPE	Pancreas	329.7	UDL	6.56.E+04		257.25	UDL	20800
		FFPE	Adrenal glands	35.1	UDL	1.17.E+05		47.81	UDL	14000
		FFPE	Lymph node	320.3	UDL	5.46.E+04		191.56	UDL	16900
		FFPE	mesenteric lymphadenitis	105.7	UDL	2.66.E+05		253.82	UDL	11700
		FFPE	Heart	42.7	UDL	5.88.E+04		51.2	UDL	11900
		FFPE	Heart	37.1	UDL	3.65.E+04		42.3	UDL	9990
		FFPE	Lung	104.5	UDL	2.68.E+05		174.39	UDL	19700
		FFPE	Lung	96.2	UDL	2.83.E+05		109.75	UDL	19200
		FFPE	Tracheobronchial lymph nodes	89.4	UDL	3.55.E+05		161.89	UDL	17900
		FFPE	Aortic arch lymph node	89.1	UDL	4.51.E+05		153.19	UDL	19600
		Frozen tissue	Heart	8.7	UDL	1.32.E+01		120.1	23.2	3840
		Frozen tissue	Liver	5167	UDL	5.62.E+06		1464.76	18000	988000
		Frozen tissue	Kidney	2392.7	UDL	4.56.E+06		392.67	17500	794000
		Frozen specimen	Pharyngeal swab	53.6	1.47.E+06	8.65.E+05		5.77	UDL	18400
		Frozen specimen	Nosal swab	15.22	4.35.E+05	4.35.E+05		21.41	UDL	33800
		$ Endogenous Control for RNA or DNA extraction and detection.
		*Copy numbers per approximately 100 ng of DNA or RNA are shown. The unit of β-actin was copy per approximately 100 ng of DNA or RNA.
		UDL: under detection limitUDL: under detection limit
